# Supplementary material for: Adenosine A2A Receptor Activation Regulates Niemann–Pick C1 Expression and Localization in Macrophages
Source: Curr Issues Mol Biol. 2023 Jun 7;45(6):4948–69. doi: 10.3390/cimb45060315 (PMC10297445; doi:10.3390/cimb45060315)
Supplement: Supplementary file 1 [file cimb-45-00315-s001.zip]

Archive with 1 entries (1 files):
- cimb-2409538-supplementary.pdf
